# Supplementary material for: Synergy of Mutation-Induced Effects in Human Vitamin K Epoxide Reductase: Perspectives and Challenges for Allo-Network Modulator Design
Source: Int J Mol Sci. 2024 Feb 7;25(4):2043. doi: 10.3390/ijms25042043 (PMC10889538; doi:10.3390/ijms25042043)
Supplement: Supplementary file 1 [file ijms-25-02043-s001.zip]

Archive with 1 entries (1 files):
- ijms-2857065-supplementary.pdf
